# Supplementary material for: TRAVeLer: a tool for template-based RNA secondary structure visualization
Source: BMC Bioinformatics. 2017 Nov 15;18:487. doi: 10.1186/s12859-017-1885-4 (PMC5688744; doi:10.1186/s12859-017-1885-4)
Supplement: Supplementary file 2 — Results on Metazoa 23S rRNA. Tree edit distance, number of overlaps and runtimes for all Metazoa 23s rRNA structures available in CRW. (TXT 10 kb) [file 12859_2017_1885_MOESM2_ESM.txt]

# ----------- All-vs-all metazoa -----------
# column=target, row=template
# TED / number of overlaps / time in seconds

                              	         african_frog         	        artemia_salina        	         blue_mussel          	           cicadas            	   echinococcus_granulosus    	          fruit_fly           	            human             	         kenyan_frog          	     microciona_prolifera     	      mnemiopsis_leidyi       	            mouse             	            rabbit            	             rat              	           scorpion           	         sea_scallop          	    tripedalia_cystophora     	
         african_frog         	                              	  209    /    55    /  43.62  	  197    /    2     /  42.54  	  289    /    62    /  46.04  	  820    /    55    /  68.53  	  267    /    26    /  55.38  	   58    /    0     /  46.28  	   0     /    0     /  44.28  	  102    /    0     /   43.4  	  103    /    0     /  45.74  	   59    /    0     /  46.99  	   54    /    0     /  46.46  	   54    /    0     /  46.99  	  197    /    51    /  43.38  	  199    /    2     /   43.6  	   95    /    0     /  43.87  	
        artemia_salina        	  209    /    1     /  43.57  	                              	  128    /    3     /  42.37  	  146    /    9     /  45.55  	  753    /    9     /  67.04  	  312    /    18    /  53.76  	  225    /    1     /  45.27  	  209    /    1     /  43.46  	  219    /    1     /  42.49  	  218    /    1     /  42.19  	  222    /    1     /  45.28  	  229    /    1     /  44.81  	  227    /    1     /  45.35  	   42    /    12    /  42.28  	  132    /    3     /  41.87  	  204    /    1     /  42.26  	
         blue_mussel          	  197    /    0     /  42.81  	  128    /    60    /   42.9  	                              	  192    /    49    /  45.49  	  747    /    49    /  65.59  	  344    /    10    /  53.21  	  213    /    0     /  44.73  	  197    /    0     /  42.98  	  225    /    0     /  42.08  	  228    /    1     /  41.53  	  210    /    0     /  44.87  	  223    /    0     /  44.53  	  215    /    0     /  45.22  	  100    /    57    /   41.8  	   30    /    0     /  41.77  	  216    /    1     /  41.72  	
           cicadas            	  289    /    21    /  47.06  	  146    /    27    /  46.74  	  192    /    20    /  45.49  	                              	  719    /    14    /  72.27  	  306    /    10    /   58.6  	  291    /    22    /  48.98  	  289    /    23    /  47.03  	  309    /    22    /  45.82  	  316    /    22    /  45.55  	  290    /    24    /   49.0  	  303    /    24    /  48.54  	  293    /    24    /  49.58  	  144    /    18    /  45.45  	  200    /    20    /  45.47  	  302    /    22    /  45.41  	
   echinococcus_granulosus    	  820    /    16    /  70.13  	  753    /    13    /  69.99  	  747    /    14    /  68.11  	  719    /    14    /  75.09  	                              	  727    /    12    /  88.37  	  840    /    16    /  73.15  	  820    /    16    /   70.4  	  866    /    14    /  68.57  	  869    /    14    /  68.05  	  839    /    16    /  73.28  	  834    /    16    /   72.7  	  842    /    16    /  73.97  	  737    /    13    /  68.15  	  757    /    14    /  67.95  	  851    /    16    /  68.01  	
          fruit_fly           	  267    /    24    /  57.63  	  312    /    67    /  57.09  	  344    /    17    /  55.47  	  306    /    56    /  60.43  	  727    /    50    /  89.89  	                              	  285    /    15    /  59.99  	  267    /    24    /  57.62  	  257    /    25    /  56.78  	  256    /    27    /   56.1  	  284    /    15    /  60.25  	  283    /    20    /  59.55  	  281    /    15    /  60.44  	  308    /    65    /  55.31  	  348    /    15    /  55.55  	  240    /    25    /  56.25  	
            human             	   58    /    1     /   47.3  	  225    /    58    /  46.73  	  213    /    3     /  45.18  	  291    /    43    /  49.06  	  840    /    57    /   71.8  	  285    /    10    /   58.3  	                              	   58    /    1     /  46.96  	   98    /    2     /  46.61  	  103    /    1     /  45.85  	   9     /    0     /  49.52  	   28    /    0     /  48.94  	   10    /    0     /  49.56  	  211    /    51    /  45.34  	  211    /    3     /  45.54  	   99    /    2     /  46.02  	
         kenyan_frog          	   0     /    0     /   45.4  	  209    /    55    /  44.52  	  197    /    2     /  43.53  	  289    /    62    /  47.12  	  820    /    55    /  68.94  	  267    /    26    /  56.19  	   58    /    0     /  47.17  	                              	  102    /    0     /   44.4  	  103    /    0     /   44.2  	   59    /    0     /  47.13  	   54    /    0     /  46.96  	   54    /    0     /  47.14  	  197    /    51    /  43.62  	  199    /    2     /  43.28  	   95    /    0     /  44.46  	
     microciona_prolifera     	  102    /    1     /  46.81  	  219    /    52    /  46.58  	  225    /    3     /  45.21  	  309    /    46    /   48.6  	  866    /    56    /  70.86  	  257    /    15    /   57.9  	   98    /    1     /  48.99  	  102    /    1     /  47.16  	                              	   25    /    7     /  46.05  	  103    /    1     /  49.03  	  104    /    1     /  48.85  	  100    /    1     /   49.2  	  215    /    56    /   44.8  	  221    /    3     /  44.72  	   31    /    7     /  45.84  	
      mnemiopsis_leidyi       	  103    /    1     /  46.07  	  218    /    47    /  45.59  	  228    /    3     /  44.17  	  316    /    46    /  47.96  	  869    /    54    /  70.11  	  256    /    15    /  57.09  	  103    /    1     /  48.06  	  103    /    1     /   46.1  	   25    /    5     /  45.42  	                              	  108    /    1     /   48.4  	  109    /    1     /   47.8  	  105    /    1     /  48.47  	  212    /    48    /  44.17  	  220    /    3     /  44.26  	   32    /    5     /  45.63  	
            mouse             	   59    /    1     /  47.22  	  222    /    56    /  46.73  	  210    /    3     /  45.43  	  290    /    43    /  49.19  	  839    /    59    /  71.68  	  284    /    10    /  58.41  	   9     /    0     /  49.51  	   59    /    1     /  47.15  	  103    /    2     /  46.51  	  108    /    1     /   46.2  	                              	   29    /    0     /  49.17  	   7     /    0     /  49.61  	  208    /    49    /  45.41  	  210    /    3     /  45.35  	  102    /    2     /  46.28  	
            rabbit            	   54    /    0     /  47.62  	  229    /    58    /  46.82  	  223    /    3     /  45.44  	  303    /    43    /  49.56  	  834    /    61    /  72.44  	  283    /    17    /  58.74  	   28    /    0     /  49.34  	   54    /    0     /  47.31  	  104    /    2     /  46.61  	  109    /    1     /  46.22  	   29    /    0     /  49.56  	                              	   24    /    0     /  49.79  	  215    /    53    /  45.33  	  223    /    3     /  45.19  	  101    /    2     /  46.39  	
             rat              	   54    /    1     /  47.28  	  227    /    58    /  46.59  	  215    /    3     /   45.4  	  293    /    43    /  48.94  	  842    /    57    /  71.38  	  281    /    10    /  58.63  	   10    /    0     /  49.65  	   54    /    1     /  47.28  	  100    /    2     /  46.32  	  105    /    1     /  46.05  	   7     /    0     /  49.22  	   24    /    0     /  49.09  	                              	  213    /    51    /  45.26  	  215    /    3     /  45.21  	   99    /    2     /   46.2  	
           scorpion           	  197    /    0     /  43.06  	   42    /    13    /  42.92  	  100    /    3     /  41.69  	  144    /    7     /   45.1  	  737    /    10    /  65.92  	  308    /    20    /  53.19  	  211    /    4     /  44.66  	  197    /    0     /  43.06  	  215    /    1     /  41.99  	  212    /    1     /  41.77  	  208    /    4     /  44.85  	  215    /    1     /  44.27  	  213    /    4     /  44.88  	                              	  106    /    3     /  41.31  	  196    /    1     /  41.82  	
         sea_scallop          	  199    /    0     /  42.99  	  132    /    59    /  42.52  	   30    /    2     /  41.89  	  200    /    49    /  44.89  	  757    /    51    /  65.37  	  348    /    10    /  52.72  	  211    /    0     /   44.4  	  199    /    0     /  43.23  	  221    /    2     /  41.89  	  220    /    3     /  41.67  	  210    /    0     /  44.52  	  223    /    0     /  44.07  	  215    /    0     /   44.7  	  106    /    59    /  41.56  	                              	  212    /    1     /  41.55  	
    tripedalia_cystophora     	   95    /    1     /  46.19  	  204    /    54    /  45.86  	  216    /    3     /  44.18  	  302    /    44    /  47.94  	  851    /    54    /  70.02  	  240    /    15    /  57.01  	   99    /    1     /  48.39  	   95    /    1     /  46.06  	   31    /    5     /  45.71  	   32    /    5     /  44.95  	  102    /    1     /   48.3  	  101    /    1     /  47.73  	   99    /    1     /  48.21  	  196    /    55    /   44.2  	  212    /    3     /  44.27  	                              	

# -----------  TED and overlaps by ranking ----------- 
  	TED     	OL(AVG) 	OL(STDDEV)
 1	   85.94	    6.31	    7.60
 2	  113.94	   12.81	   19.08
 3	  137.38	   11.62	   19.58
 4	  158.38	    8.06	   12.92
 5	  172.00	    4.12	    7.59
 6	  189.12	    7.06	   12.68
 7	  196.31	    4.50	    7.62
 8	  199.44	    4.06	    6.73
 9	  258.31	   26.75	   23.06
10	  262.88	   22.75	   23.27
11	  265.25	    8.62	   15.74
12	  271.12	   27.88	   27.07
13	  301.19	   12.62	    8.28
14	  345.25	   33.81	   17.30
15	  805.62	   44.06	   18.92
